# Supplementary material for: NanoFN10: A High-Contrast Turn-On Fluorescence Nanoprobe for Multiphoton Singlet Oxygen Imaging
Source: Sensors (Basel). 2023 May 9;23(10):4603. doi: 10.3390/s23104603 (PMC10222627; doi:10.3390/s23104603)
Supplement: Supplementary file 1 [file sensors-23-04603-s001.zip]

Archive with 1 entries (1 files):
- sensors-2301260-supplementary.docx
